# Supplementary material for: The Effects of Carbon Source and Growth Temperature on the Fatty Acid Profiles of Thermobifida fusca
Source: Front Mol Biosci. 2022 Jun 1;9:896226. doi: 10.3389/fmolb.2022.896226 (PMC9198275; doi:10.3389/fmolb.2022.896226)
Supplement: Supplementary file 4 [file DataSheet1.CSV]

		nmoles/g Dry Weight
	Sample	Glucose 37C 1	Cellobiose 37C 1	Cellobiose 37C 2	Cellobiose 37C 3	Cellulose 37C 1	Cellulose 37C 2	Cellulose 37C 3	Avicel 37C 1	Avicel 37C 2	Avicel 37C 3	Glucose 50C 1	Glucose 50C 2	Glucose 50C 3	Cellobiose 50C 1	Cellobiose 50C 2	Cellobiose 50C 3	Cellulose 50C 1	Cellulose 50C 2	Cellulose 50C 3	Avicel 50C 1	Avicel 50C 2	Avicel 50C 3
	Temp.	37C	37C	37C	37C	37C	37C	37C	37C	37C	37C	50C	50C	50C	50C	50C	50C	50C	50C	50C	50C	50C	50C
	Carbon Source	Glucose	Cellobiose	Cellobiose	Cellobiose	Cellulose	Cellulose	Cellulose	Avicel	Avicel	Avicel	Glucose	Glucose	Glucose	Cellobiose	Cellobiose	Cellobiose	Cellulose	Cellulose	Cellulose	Avicel	Avicel	Avicel
Abrv.	NIST Hit/Name
C16:1	C16:1 Hexadecenoic acid, methyl ester	0	5.19	5.6	6.82	2.37	1.83	1.29	3.96	0	1.78	5.51	6.1	5.03	7.82	7.58	9.96	5.48	5.53	5.78	4.94	3.95	4.18
C18:1	C18:1 Octadecenoic acid, methyl ester	9.48	47.26	47.12	52.37	18.02	11.04	17.22	34.54	10.93	16.32	8.6	6.22	8.82	7.64	10.17	13.08	2.95	2.81	3.55	3.61	0.98	2.91
Anteiso C13:0	Dodecanoic acid, 10-methyl-, methyl ester	0	0	0	0	0	0	0	0	0	0	4.41	4.82	4.03	2.45	2.41	3.19	2.22	2.07	1.87	2.11	1.63	1.9
Iso C13:0	Dodecanoic acid, 11-methyl-, methyl ester	0	0	0	0	0	0	0	0	0	0	0.83	0.91	0.88	0.39	0.35	0.49	0.37	0.23	0.3	0.26	0.28	0.28
C17:0	Heptadecanoic acid, methyl ester	5.3	14.45	15.05	19.35	4.87	2.88	5.12	5.31	1.65	2.79	64.42	73.06	66.47	27.53	36.5	35.24	16.04	14.94	17.83	22.35	16.32	22.48
Anteiso C17:0	Hexadecanoic acid, 14-methyl-, methyl ester	61.53	209.72	216.57	246.27	163.77	137.48	240.3	280.57	135.28	159.64	344.04	388.1	356.32	331.68	398.15	398.29	174.02	160.72	194.88	232.25	168.96	203.39
Iso C17:0	Hexadecanoic acid, 15-methyl-, methyl ester	27.98	32.49	34.94	45.49	34.04	24.36	49.55	47.95	21.66	26.74	123.92	143.2	138.08	90.25	110.42	110.92	61.53	59.51	71.63	77.85	55.9	65.31
C16:0	Hexadecanoic acid, methyl ester	9.36	20.86	22.79	30.62	17.82	7.41	13.44	10.48	5.45	6.91	89.25	101.29	83.49	105.2	99.54	104.92	33.87	32.45	37.5	45.4	35.79	41.9
Iso C18:0	Methyl isostearate	106.32	196.62	214.17	284.97	33.31	25.65	41.25	57.51	30.5	32.85	100.64	122.36	126.07	82.01	103.73	100.52	54.75	50.68	63.12	80.72	56.18	70.67
C18:0	Methyl stearate	0.26	29.76	32.53	42.39	8.07	0	0	0.28	0	0	21.23	23.52	29.02	16.55	22.6	18.84	0	0	0.35	0.35	0.27	0.36
C14:0	Methyl tetradecanoate	0	0.21	0.17	0.31	0.28	0	0	0	0	0	3.39	4.04	3.05	3.13	3.29	4.18	2.94	3.12	2.87	2.82	2.76	3.12
C19:0 Standard	Nonadecanoic acid, methyl ester	33.5	33.5	33.5	33.5	33.5	33.5	33.5	33.5	33.5	33.5	33.5	33.5	33.5	33.5	33.5	33.5	33.5	33.5	33.5	33.5	33.5	33.5
Iso C19:0	Octadecanoic acid, 17-methyl-, methyl ester	0.53	5.15	4.9	5.91	2.06	0.94	1.47	3.88	1.19	1.41	2.31	2.49	3.91	3.17	3.97	3.73	0.78	0.69	0.91	1.88	1.37	1.47
Iso C16:0	Pentadecanoic acid, 14-methyl-, methyl ester	409.83	725.32	852.66	1147.72	314.73	222.76	470.38	498.31	202.56	288.14	1004.76	1149.53	1041.37	795.64	956.33	943.59	1029.53	979.19	1122.63	1204	931.19	1057.7
C15:0	Pentadecanoic acid, methyl ester	0.57	1.77	1.8	2.27	1.75	0.96	2.53	1.96	0	0.61	108.74	124.96	92	53.13	59.37	63.54	51.67	52.2	52	47.41	40.1	45.52
Anteiso C15:0	Tetradecanoic acid, 12-methyl-, methyl ester	1.65	9.32	10.54	12.7	9.04	5.41	12.06	12.5	2.17	5.92	126.92	143.73	108.53	94.9	103.13	112.24	62.48	61.27	63.61	65.49	53.46	60.1
Iso C15:0	Tetradecanoic acid, 13-methyl-, methyl ester	0.89	1.4	1.72	2.51	1.58	0.73	2.22	1.85	0	0.76	47.32	53.34	42.26	29.12	31.08	34.2	17.73	17.13	18.48	17.78	14	15.93
Iso C14:0	Tridecanoic acid, 12-methyl-, methyl ester	0.98	3.8	4.77	6.78	1.16	0.16	1	1.66	0	0.33	48.52	54.27	40.62	18.19	19.6	22.4	72.24	72.59	70.5	73.6	64.71	67.83
C13:0	Tridecanoic acid, methyl ester	0	0	0	0	0	0	0	0	0	0	1.47	1.45	1.15	0.37	0.29	0.59	0.65	0.64	0.52	0.34	0.43	0.53
Uk_1	unknown	0	0	0	0	0	0	0	0	0	0	0.6	1.02	1.13	0.15	0.17	0.39	1.7	1.97	1.54	2.18	1.68	2.15
10-methyl C16:0	10-methyl-C16 methyl ester	1.76	2.05	2.52	3.72	3.68	2.01	4.75	4.92	1.57	2.19	8.38	9.35	7.77	18.55	19.99	21.59	24.53	23.45	25.47	24.39	19.33	21.15
Uk_3	unknown	29.06	67.5	70.62	89.1	38.2	26.84	51.25	78.19	30.78	43.2	11.74	12.73	12.8	18.5	22.53	22.99	23.58	21.67	26.2	21.53	16.4	19.35
Uk_4	unknown	0	0.62	1.1	1.64	0	0	0	0.79	0	0	0.71	0	0.89	0	0.87	0	0	0	0	0	0	0
Uk_5	unknown	0	0	0	0	0	0	0	0	0	0	0.39	0.46	0.59	0.22	0.23	0.39	0	0	0	0.21	0	0.07
10-methyl C17:0	10-methyl-C17methyl ester	18.33	13.51	15	20.1	26.2	18.91	38.81	38.28	19.46	22.23	66.01	71.62	64.12	66.45	77.61	79.94	82.56	78.36	90.23	95.06	72.83	84.1
10-methyl C18:0	10-methyl-C18 methyl ester	22.58	22.22	24.68	33.53	18.36	11.69	22.94	31.22	11.7	15.08	23.94	27.26	28.34	41.36	50.86	50.65	27.12	24.75	30.22	35.37	26.3	31.14
Uk_8	unknown	20.67	1.95	3.14	5.18	24.25	9.16	18.26	20.97	9.2	12.38	0.85	0.69	0.92	0	3.73	4.16	16.91	14.96	19.26	19.28	14.46	18.2
Uk_9	unknown	0	0	0	0	0	0	0	0	0	0	0	0	0	0.16	0.4	0.43	1.5	1.39	1.27	0.98	0.67	0.77
Uk_10	unknown	1.46	1.34	1.28	2.36	3.15	0.44	3.98	3.59	0	2.08	0	0	0	0	0	0	4.13	3.87	4.62	5.41	4.22	4.83
